# Supplementary material for: Evolutionary rate variation among genes involved in galactomannan biosynthesis in Coffea canephora
Source: Ecol Evol. 2020 Feb 11;10(5):2559–69. doi: 10.1002/ece3.6084 (PMC7069334; doi:10.1002/ece3.6084)
Supplement: Supplementary file 1 [file ECE3-10-2559-s001.zip]

Archive with 4 entries (4 files):
- ece36084-sup-0004-Supinfo.docx
- ece36084-sup-0001-FigS1.tif
- ece36084-sup-0002-FigS2.tif
- ece36084-sup-0003-FigS3.tif
